# Supplementary material for: Macrominerals and Trace Element Requirements for Beef Cattle
Source: PLoS One. 2015 Dec 14;10(12):e0144464. doi: 10.1371/journal.pone.0144464 (PMC4681427; doi:10.1371/journal.pone.0144464)
Supplement: S1 Spreadsheet — (XLSX) [file pone.0144464.s001.xlsx]

## Sheet: Sheet1
	Items	Ca	P	Mg	K	Na	S		Cu	Fe	Mn	Se	Zn	Co	Cr
		Net requirement for maintenance
		mg/kg BW							µg/kg BW
	ARC (1965)	16	-	-	-	-	-		-	-	-	-	-	-	-
	ARC (1980)	-	12	3	-	6.8	-		7.1	-	-	-	45	-	-
	NRC (1996)	15.4	16	-	-	-	-		-	-	-	-	12	-	-
	NRC (2001)	15.4	-	3	38	15	-		-	-	2	-	45	-	-
	CSIRO (2007)	-	-	-	-	-	-		4	-	-	-	55	-	-
	Valadares Filho et al. (2010)	-	17.6	3.3	-	7	-		-	-	-	-	-	-	-
	Our result	20	16.1	17.2	33	8.51	9.4		163	2097	32.3	3.72	669	18.4	22.9
		Absorption or retention coefficient (%)
	ARC (1980)	-	-	29.4	100	-	-		6	-	-	-	30	-	-
	AFRC (1993)	68	58	-	-	-	-		-	-	-	-	-	-	-
	NRC (1996)	50	68	17	-	91	-		-	-	-	-	-	-	-
	NRC (2001)	70	75	17	90	90	-		-	-	75	40-50	-	-	-
	CSIRO (2007)	-	70	-	-	-	-		-	-	1	30	40	-	-
	Valadares Filho et al. (2010)	55	-	-	-	19	-		-	-	-	-	-	-	-
	Our result	72	82	98.3	69.8	57.6	67.3		84.7	52.7	23.6	48.7	80	85.6	78.4
		Dietary requirement
		g/kg DMI							mg/kg DMI
	ARC (1980)	-	-	-	-	-	-		7.1	-	-	-	-	-	-
	NRC (1996)	-	-	1	6	0.8	1.5		10	50	20	0.1	30	0.11	0.4
	NRC (2001)	-	1	-	-	-	2		-	-	-	0.3	-	0.11	-
	CSIRO (2007)	-	-	1.3	-	0.8	-		-	-	-	0.05	11.6	-	-
	Our result	5.12	2.38	0.79	2.4	0.96	1.47		9.53	218	9.59	0.57	61	2.78	2.53

## Sheet: Requirements
Body weight (kg)	300
Average daily gain (kg/day)	0.75
				Macro minerals							Micro minerals
Gastrointestinal tract content (GTC, g/kg BW)	97.882		Requirements	Ca	P	Mg	K	Na	S		Cu	Fe	Mn	Se	Zn	Co	Cr
Digesta (kg)	29.3646			g/day							mg/day
Empty body weight (kg)	270.635		Maintenance	6	4.83	5.16	9.9	2.553	2.82		48.9	629.1	9.69	1.116	200.7	5.52	6.87
Empty body gain (kg/day)	0.746976		Growth	0.811119	5.70075	0.233737	1.26361	0.879662	3.27529		5.92794	128.696	4.61649	0.540037	107.057	8.08632	5.23346
	0.995968		Dietary	9.45989	12.8424	5.48702	15.9937	5.95948	9.0569		64.7319	1437.94	60.6207	3.40049	384.696	15.8952	15.4381
