# Supplementary material for: Macrominerals and Trace Element Requirements for Beef Cattle
Source: PLoS One. 2015 Dec 14;10(12):e0144464. doi: 10.1371/journal.pone.0144464 (PMC4681427; doi:10.1371/journal.pone.0144464)
Supplement: S2 Spreadsheet — (XLS) [file pone.0144464.s002.xls]

## Sheet: Maintenance - Feces and Urine
Experiment	Animal	aBW	DMI	Calcium								Phosphorus								Sodium								Potassium								Magnesium								Sulfur
				Intake (g/d)	Absorbed (g/d)	Retained (g/d)	Feces	Urine	Intake (mg/kg BW)	Absorbed (mg/kg BW)	Retained (mg/kg BW)	Intake (g/d)	Absorbed (g/d)	Retained (g/d)	Feces	Urine	Intake (mg/kg BW)	Absorbed (mg/kg BW)	Retained (mg/kg BW)	Intake (g/d)	Absorbed (g/d)	Retained (g/d)	Feces	Urine	Intake (mg/kg BW)	Absorbed (mg/kg BW)	Retained (mg/kg BW)	Intake (g/d)	Absorbed (g/d)	Retained (g/d)	Feces	Urine	Intake (mg/kg BW)	Absorbed (mg/kg BW)	Retained (mg/kg BW)	Intake (g/d)	Absorbed (g/d)	Retained (g/d)	Feces	Urine	Intake (mg/kg BW)	Absorbed (mg/kg BW)	Retained (mg/kg BW)	Intake (g/d)	Absorbed (g/d)	Retained (g/d)	Feces	Urine	Intake (mg/kg BW)
1	3	131	1.18416	5.82755	4.38625	4.154	1.4413	0.232254	44.4851	33.4829	31.7099	3.33975	1.56414	1.3604	1.77561	0.203746	25.4943	11.94	10.3847	0.60869	-0.190101		0.798791		4.64649	-1.45115		5.13828	3.31495	0.186953	1.82333	3.128	39.2235	25.305	1.42712	2.83573	1.80251	1.53155	1.03322	0.270963	21.6468	13.7596	11.6912	1.62096	0.56239	0.315669	1.05857	0.246721	12.3738
1	4	125	1.38819	6.82501	5.45723	5.26213	1.36777	0.195099	54.6	43.6579	42.0971	3.90806	1.84872	1.79256	2.05935	0.0561555	31.2645	14.7897	14.3405	0.711184	0.071758	-0.301617	0.639426	0.373375	5.68947	0.574064	-2.41294	6.01907	3.12168	-0.139992	2.8974	3.26167	48.1526	24.9734	-1.11993	3.31599	2.27493	1.96129	1.04107	0.313635	26.528	18.1994	15.6904	1.8984	0.861332	0.684772	1.03707	0.176559	15.1872
1	5	170	4.05253	19.4432	16.365	16.1199	3.07819	0.2451	114.372	96.2648	94.823	12.4587	7.78818	7.63264	4.67052	0.155538	73.2865	45.8128	44.8979	2.13202	1.54755	1.42975	0.584466	0.1178	12.5413	9.10323	8.41029	17.5858	7.35768	2.87368	10.2282	4.484	103.446	43.2805	16.904	10.8619	8.11007	7.98239	2.75186	0.12768	63.8937	47.7063	46.9552	4.59453	1.97856	1.80862	2.61597	0.169936	27.0267
1	9	170	3.2685	16.9885	10.7715	10.4264	6.217	0.345165	99.9325	63.3619	61.3316	8.33692	4.29615	4.02072	4.04077	0.275425	49.0407	25.2715	23.6513	1.6445	0.893554	0.708754	0.75095	0.1848	9.67356	5.2562	4.16914	13.6502	2.09711	0.865107	11.5531	1.232	80.2952	12.3359	5.08886	8.88939	5.87982	5.2632	3.00958	0.616616	52.2906	34.5872	30.96	2.86184	0.355979	0.112454	2.50586	0.243525	16.8344
1	11	137	2.00529	6.08497	-0.643578	-0.822618	6.72855	0.17904	44.4159	-4.69765	-6.00451	6.19614	2.5482	2.54018	3.64794	0.00802402	45.2273	18.6	18.5414	0.6597	0.218483	0.20105	0.441216	0.0174333	4.81533	1.59477	1.46752	7.6775	-1.14683	-1.18169	8.82433	0.0348667	56.0402	-8.37101	-8.62551	4.26486	2.2513	2.18175	2.01355	0.069559	31.1303	16.4329	15.9252	1.20214	-0.821838	-0.862397	2.02398	0.0405587	8.77476
1	12	168	3.88287	15.8687	9.41394	9.1798	6.45477	0.234146	94.4566	56.0354	54.6417	11.6568	7.86956	7.61337	3.78727	0.256193	69.3859	46.8426	45.3177	2.0065	1.65617	1.56442	0.350327	0.09175	11.9435	9.85818	9.31205	16.9418	9.40979	7.26895	7.53202	2.14083	100.844	56.0106	43.2676	10.5654	8.49146	7.89288	2.07393	0.598577	62.8892	50.5444	46.9814	3.85757	1.67959	1.46012	2.17798	0.219466	22.9617
1	18	209	5.42899	26.5624	13.1847	12.9852	13.3777	0.199473	127.093	63.0847	62.1303	16.023	10.5237	10.4542	5.49931	0.0695356	76.6651	50.3526	50.0199	2.79539	2.14469	2.10822	0.650696	0.0364667	13.3751	10.2617	10.0872	23.0157	9.41023	9.08203	13.6055	0.3282	110.123	45.025	43.4547	13.9503	11.2825	10.8651	2.66785	0.417361	66.748	53.9831	51.9862	6.18386	3.14866	2.89707	3.0352	0.251584	29.5878
1	19	221.5	4.93107	23.8297	8.00163	7.72773	15.8281	0.273897	107.583	36.1247	34.8882	14.7466	9.5769	8.82499	5.1697	0.751911	66.5761	43.2366	39.8419	2.54649	1.91093	1.75428	0.635561	0.15665	11.4966	8.62723	7.92001	20.8769	10.2842	4.31942	10.5927	5.96475	94.2521	46.4297	19.5008	12.714	9.73216	9.19696	2.98184	0.535201	57.3995	43.9375	41.5213	5.02555	2.07496	1.86191	2.95059	0.213044	22.6887
1	26	221	4.73118	21.0173	11.8932	11.855	9.12414	0.0382285	95.1011	53.8153	53.6424	12.8173	6.63453	6.5101	6.18277	0.124437	57.9969	30.0205	29.4575	1.60595	-0.340931		1.94688		7.26675	-1.54268		18.3622	4.13498	3.98358	14.2272	0.1514	83.0869	18.7103	18.0252	9.23669	6.31637	6.12958	2.92033	0.18679	41.795	28.5808	27.7356	5.05076	1.27755	1.21291	3.77321	0.0646478	22.8541
1	40	240	4.72322	20.385	5.50934	3.56243	14.8757	1.94691	84.9377	22.9556	14.8435	15.5235	9.84012	1.55662	5.68342	8.2835		41.0005	6.48591	1.86413	1.12177	-0.137477	0.742358	1.25925	7.76721	4.67405	-0.572822	18.5232	6.24575		12.2775		77.18	26.024		9.64937	6.70278	3.69044	2.94659	3.01235	40.2057	27.9283	15.3768	5.46461	1.78137	0.825768	3.68324	0.955607	22.7692
1	45	159	3.03979	13.5708	8.76447	8.37064	4.80633	0.393829	85.351	55.1225	52.6456	8.09847	5.048	4.76147	3.05047	0.286533	50.9338	31.7484	29.9464	1.02683	0.419612	0.295478	0.607214	0.124133	6.45802	2.63907	1.85835	11.8093	3.63523	3.42616	8.17404	0.209067	74.2721	22.8631	21.5482	6.15697	4.52216	3.92123	1.63481	0.600936	38.7231	28.4413	24.6618	2.81694	0.940653	0.74008	1.87629	0.200573	17.7166
1	49	231	4.48811	15.1316	6.39561	5.50885	8.73599	0.886755	65.5047	27.6866	23.8478	10.7135	4.83919	4.15457	5.87435	0.684617	46.379	20.9489	17.9851	2.2147	1.17199	0.78154	1.04271	0.39045	9.58747	5.07355	3.38329	18.9682	3.97918	3.15489	14.989	0.824283	82.1134	17.2259	13.6575	12.6471	9.65585	9.62396	2.99129	0.0318867	54.7495	41.8002	41.6622	4.35101	0.22903	0.00347962	4.12198	0.22555	18.8355
1	50	200	5.09549	17.6867	1.95642	1.5274	15.7303	0.42902	88.4334	9.7821	7.637	14.9631	9.19101	8.81539	5.77204	0.375626	74.8153	45.9551	44.0769	2.63935	1.97521	1.77292	0.664145	0.202292	13.1968	9.87605	8.86459	21.8811	6.93789	5.40048	14.9433	1.53742	109.406	34.6895	27.0024	13.2909	9.69123	9.21714	3.59966	0.474091	66.4545	48.4562	46.0857	6.50977	3.16713	2.965	3.34264	0.20213	32.5489
1	57	261	5.5461	25.0746	13.5678	13.111	11.5068	0.456815	96.0712	51.9839	50.2337	13.4023	6.3498	6.01544	7.05253	0.334359	51.3499	24.3287	23.0477	2.80786	1.19241	0.485557	1.61546	0.70685	10.7581	4.56861	1.86037	23.677	6.84935	5.68885	16.8277	1.1605	90.7166	26.2427	21.7964	14.1759	10.9517	10.0256	3.22418	0.926079	54.3136	41.9605	38.4123	6.36666	2.40071	2.19313	3.96595	0.207582	24.3933
1	77	214	1.80837	8.88537	2.27759	2.10681	6.60778	0.170775	41.5204	10.6429	9.84492	4.2292	2.52007	2.31213	1.70913	0.207943	19.7626	11.776	10.8043	0.913747	0.445185	0.255435	0.468562	0.18975	4.26984	2.0803	1.19362	7.83945	4.43173	4.27993	3.40772	0.1518	36.6329	20.709	19.9997	4.28631	3.26825	3.08229	1.01806	0.185955	20.0295	15.2722	14.4032	2.29422	1.61523	1.43689	0.678988	0.17834	10.7206
1	79	238	3.8745	14.1065	5.3178	4.47573	8.78866	0.842068	59.2708	22.3437	18.8056	12.6234	8.61649	7.93761	4.00692	0.678874	53.0395	36.2037	33.3513	1.43294	0.894267	0.484317	0.538673	0.40995	6.02076	3.75743	2.03495	15.2747	7.40182	6.03532	7.87292	1.3665	64.1796	31.1001	25.3585	7.68324	5.77716	5.00236	1.90607	0.774806	32.2825	24.2738	21.0183	4.45555	2.12019	1.87003	2.33536	0.250161	18.7208
1	86	216	2.08869	9.3043	0.793817	0.323397	8.51048	0.47042	43.0755	3.67508	1.49721	5.23337	2.36264	1.66259	2.87072	0.700055	24.2285	10.9382	7.69716	0.743161	0.27752	-0.26428	0.465641	0.5418	3.44056	1.28482	-1.22352	8.38625	2.2971	-0.798895	6.08915	3.096	38.8252	10.6347	-3.69859	3.8533	1.87969	1.56364	1.9736	0.31605	17.8393	8.70229	7.2391	2.49209	0.707968	0.467168	1.78412	0.2408	11.5374
1	98	208	2.20921	10.8644	2.07338	1.57766	8.791	0.495719	52.2326	9.96818	7.58492	6.22265	4.2667	3.83903	1.95595	0.427675	29.9166	20.513	18.4569	1.13291	0.598771	0.331104	0.534137	0.267667	5.44667	2.87871	1.59185	9.58083	6.76178	3.01444	2.81906	3.74733	46.0617	32.5085	14.4925	5.28101	4.08514	3.47245	1.19587	0.612689	25.3895	19.6401	16.6945	3.02197	1.73708	1.41266	1.2849	0.324412	14.5287
1	99	197	2.11526	10.4024	0.0791223	-0.153422	10.3233	0.232544	52.8041	0.401636	-0.778791	5.95808	3.1002	2.86044	2.85787	0.239761	30.244	15.7371	14.52	1.08475	0.544176	0.0912425	0.540575	0.452933	5.50635	2.76231	0.46316	9.17342	5.79483	2.01083	3.37859	3.784	46.5656	29.4154	10.2073	5.0565	3.45843	3.16345	1.59807	0.29498	25.6675	17.5555	16.0581	2.89347	1.06092	0.841681	1.83255	0.219243	14.6877
1	105	229	3.31517	23.1017	11.5904	11.0254	11.5113	0.565003	100.881	50.6131	48.1458	9.87062	4.58609	3.71325	5.28453	0.872845	43.1031	20.0266	16.2151	1.68988	-0.0712304	-0.403097	1.76112	0.331867	7.37941	-0.31105	-1.76025	13.9071	1.89948	1.15278	12.0076	0.7467	60.7296	8.29468	5.03399	9.54624	7.03265	6.18328	2.51359	0.849371	41.6866	30.7102	27.0012	3.05642	-0.131201	-0.407854	3.18762	0.276652	13.3468
1	112	239	5.56495	25.6645	8.39543	7.83796	17.2691	0.557473	107.383	35.1273	32.7948	16.5758	10.2943	9.89062	6.28151	0.403675	69.3548	43.0724	41.3833	2.88115	1.77694	1.66302	1.10421	0.113925	12.055	7.4349	6.95823	24.0326	5.49766	3.34575	18.535	2.15192	100.555	23.0028	13.9989	14.0031	10.1304	9.46854	3.87263	0.661904	58.5903	42.3868	39.6173	7.02885	2.71139	2.50321	4.31746	0.208179	29.4094
1	114	189.5	1.82157	8.12148	5.60845	5.33196	2.51303	0.276485	42.8574	29.596	28.137	5.40639	3.16827	2.01132	2.23812	1.15695	28.5298	16.7191	10.6138	0.663659	0.359459	0.0166257	0.3042	0.342833	3.50216	1.89688	0.0877344	7.32228	3.26628	-0.767053	4.056	4.03333	38.64	17.2363	-4.04777	3.40578	1.5603	1.18762	1.84548	0.37268	17.9725	8.23377	6.26712	2.24057	0.506294	0.270747	1.73428	0.235547	11.8236
1	119	195	2.86184	11.1314	1.83952	1.49492	9.29192	0.344601	57.0843	9.43345	7.66627	7.57926	2.84751	2.69268	4.73175	0.154827	38.868	14.6026	13.8086	0.989352	-0.393588		1.38294		5.0736	-2.0184		11.5035	1.01227	-0.243559	10.4913	1.25583	58.9925	5.19115	-1.24902	5.7071	3.1272	2.64722	2.5799	0.47998	29.2672	16.0369	13.5755	3.06189	0.0675901	-0.168507	2.9943	0.236097	15.702
1	128	242	5.75409	13.4464	0.91939	0.25852	12.5271	0.66087	55.5638	3.79913	1.06827	16.2881	9.81066	9.74107	6.47745	0.0695926	67.3062	40.5399	40.2523	2.84825	2.16557	1.64897	0.682673	0.5166	11.7696	8.94865	6.81394	24.6072	10.6124	7.02138	13.9948	3.591	101.683	43.8528	29.014	14.952	10.8833	10.3263	4.06873	0.556983	61.7853	44.9723	42.6707	6.06158	2.15806	1.98644	3.90353	0.171612	25.0479
1	1	291.5	4.96916	22.9212	11.2744	10.5389	11.6468	0.735518	78.6319	38.6771	36.1539	12.2824	6.62215	5.52801	5.66023	1.09414	42.1351	22.7175	18.964	3.00862	2.0795	1.15573	0.929121	0.923767	10.3212	7.13379	3.96478	21.4797	7.26958	6.57051	14.2101	0.699067	73.6867	24.9385	22.5403	13.4728	10.915	10.1286	2.55782	0.78645	46.219	37.4443	34.7463	6.50804	2.95934	2.72745	3.5487	0.23189	22.326
1	2	206	4.99122	23.7602	15.9929	15.8052	7.76727	0.187698	115.341	77.6354	76.7242	12.4493	5.52071	5.46794	6.92863	0.0527714	60.4337	26.7996	26.5434	3.02477	2.04633	1.72653	0.978436	0.3198	14.6833	9.93365	8.38122	21.6924	5.51058	3.11208	16.1818	2.3985	105.303	26.7504	15.1072	13.5005	9.83514	9.43994	3.66537	0.395199	65.5364	47.7434	45.8249	6.3875	1.88369	1.73351	4.50382	0.150183	31.0073
1	3	131	1.40191	7.58036	3.57789	3.32632	4.00247	0.251576	57.8654	27.3122	25.3917	3.50805	1.70922	1.46477	1.79884	0.244447	26.779	13.0474	11.1814	0.850534	0.662794	0.342994	0.18774	0.3198	6.49263	5.0595	2.61828	6.05978	3.31589	1.71689	2.74389	1.599	46.2579	25.3121	13.106	3.64221	2.68907	2.45402	0.953141	0.235053	27.8031	20.5272	18.7329	1.94457	0.92153	0.711705	1.02304	0.209824	14.844
1	4	125	1.37227	7.41867	2.1447	1.99513	5.27397	0.149568	59.3494	17.1576	15.961	3.42955	1.31776	1.23287	2.11179	0.08489	27.4364	10.5421	9.86295	0.831675	0.482405	0.402605	0.34927	0.0798	6.6534	3.85924	3.22084	5.92971	2.78628	1.04778	3.14343	1.7385	47.4377	22.2903	8.38226	3.56182	2.67468	2.45563	0.887145	0.219051	28.4946	21.3974	19.645	1.9027	0.825548	0.679856	1.07715	0.145692	15.2216
1	6	157	2.25589	11.0049	0.936744	0.688067	10.0682	0.248677	70.0952	5.96652	4.38259	5.76354	1.39167	1.29926	4.37187	0.0924022	36.7104	8.86412	8.27557	1.03633	0.706827	0.156927	0.329505	0.5499	6.60084	4.50208	0.999537	8.81618	2.77526	0.636756	6.04092	2.1385	56.154	17.6768	4.05577	4.63464	2.61002	2.30207	2.02462	0.307944	29.52	16.6243	14.6629	2.48854	0.113172	-0.0957901	2.37536	0.208962	15.8505
1	10	212	2.89285	14.879	5.39147	5.08643	9.48752	0.305041	70.1839	25.4315	23.9926	7.27694	2.77843	2.72318	4.49851	0.0552553	34.3252	13.1058	12.8452	1.77659	1.30197	1.22194	0.474613	0.0800333	8.38012	6.14138	5.76386	12.4977	2.53085	1.50185	9.96688	1.029	58.9516	11.938	7.08422	7.69828	5.53404	4.9698	2.16424	0.564235	36.3126	26.104	23.4425	4.21603	1.35696	1.13408	2.85907	0.222881	19.887
1	13	143	1.61135	8.71123	2.41235	2.26568	6.29889	0.146664	60.9177	16.8696	15.8439	4.02757	1.82083	0.647701	2.20673	1.17313	28.1648	12.7331	4.52938	0.976672	0.788208	0.624408	0.188464	0.1638	6.82988	5.51195	4.36649	6.96296	3.82189	0.0418892	3.14107	3.78	48.692	26.7265	0.292932	4.18276	3.04569	2.5456	1.13707	0.500094	29.25	21.2985	17.8014	2.23426	0.80507	0.542234	1.42919	0.262836	15.6242
1	17	209	3.29196	16.57	0.478859	0.0781066	16.0911	0.400752	79.2823	2.29119	0.373716	8.19432	2.51759	2.06251	5.67672	0.455087	39.2073	12.0459	9.86845	2.01066	1.01684	0.92004	0.993821	0.0968	9.62039	4.86526	4.4021	14.2444	-0.955202	-2.4072	15.1996	1.452	68.1551	-4.57035	-11.5177	8.71683	5.61844	5.21951	3.09838	0.398937	41.7073	26.8825	24.9737	4.73657	0.325758	0.105756	4.41081	0.220002	22.663
1	43	236.5	5.33475	27.9898	19.4048	19.3249	8.58501	0.0798913	118.35	82.0499	81.7121	9.99094	3.43595	3.06842	6.55499	0.367535	42.245	14.5283	12.9743	3.16476	2.36758	1.60412	0.79718	0.763467	13.3817	10.0109	6.78274	22.8109	7.78716	3.8335	15.0238	3.95367	96.4522	32.9267	16.2093	14.0347	10.6804	10.2109	3.35429	0.469532	59.3433	45.1603	43.175	7.1962	2.60321	2.33082	4.59298	0.272394	30.4279
1	47	245	2.85791	14.4707	2.04	1.80602	12.4307	0.233985	59.064	8.32654	7.3715	5.70556	-0.823833	-2.13089	6.52939	1.30706	23.288	-3.36258		1.31218	-0.0625735		1.37476		5.35585	-0.255402		11.3163	0.101166	-3.62603	11.2151	3.7272	46.1889	0.412922	-14.8001	5.88186	2.77057	1.61824	3.11129	1.15233	24.0076	11.3084	6.60507	3.50958	-0.815841	-1.40619	4.32542	0.590347	14.3248
1	64	213	3.23855	16.0903	10.5231	10.1331	5.56711	0.390055	75.5411	49.4044	47.5732	6.31442	1.1712	0.958659	5.14322	0.212545	29.6452	5.49861	4.50075	1.50106	0.480979	-0.165521	1.02008	0.6465	7.04724	2.25812	-0.777096	12.8293	-0.176824	-0.751491	13.0061	0.574667	60.2312	-0.830161	-3.52813	6.95515	5.1802	4.78799	1.77495	0.39221	32.6533	24.3202	22.4788	3.09769	-0.0921147	-0.359478	3.1898	0.267364	14.5431
1	76	267	4.48106	20.6899	3.13266	2.75297	17.5572	0.379683	77.4903	11.7328	10.3108	11.452	6.0285	4.04316	5.42347	1.98535	42.8913	22.5787	15.1429	2.09295	1.4255	0.617997	0.667449	0.8075	7.83875	5.33894	2.3146	17.5225	3.83979	0.989793	13.6827	2.85	65.6273	14.3812	3.70709	9.34686	6.09638	5.78051	3.25048	0.315875	35.007	22.8329	21.6498	5.0012	0.856341	0.598922	4.14486	0.257418	18.7311
1	77	214	2.13341	11.5544	6.00847	5.6604	5.54593	0.348064	53.9925	28.0769	26.4505	4.1335	1.92559	1.11664	2.20791	0.808951	19.3154	8.9981	5.21795	1.27675	0.863065	0.395865	0.413683	0.4672	5.96611	4.03301	1.84984	9.23959	4.45638	0.757715	4.78321	3.69867	43.1756	20.8242	3.54072	5.49901	4.01492	3.52027	1.48409	0.494648	25.6963	18.7613	16.4499	2.71473	0.0438906	-0.23094	2.67084	0.27483	12.6857
1	86	216	2.30803	11.6339	7.35268	7.112	4.28125	0.240686	53.8608	34.0402	32.9259	4.51561	2.55058	1.69752	1.96503	0.853054	20.9056	11.8082	7.8589	1.0365	0.646111	0.0411939	0.390387	0.604917	4.7986	2.99125	0.190713	9.01101	4.19624	1.56307	4.81478	2.63317	41.7177	19.427	7.23643	4.60537	3.26244	2.96802	1.34293	0.294417	21.3212	15.1039	13.7409	2.70699	0.465648	0.237203	2.24134	0.228445	12.5324
1	92	299.5	4.0877	21.2948	6.43796	5.27055	14.8568	1.16741	71.101	21.4957	17.5978	10.162	3.24561	2.26043	6.91634	0.985182	33.9297	10.8368	7.54735	2.48352	0.421376	-0.157124	2.06214	0.5785	8.29221	1.40693	-0.524622	17.6793	0.807242	-1.04396	16.8721	1.8512	59.0294	2.6953	-3.48567	10.6993	6.71564	5.71946	3.98368	0.996177	35.7239	22.4228	19.0967	5.59371	-1.14668	-1.49991	6.74039	0.353232	18.6768
1	97	205	4.71432	23.8065	16.4054	16.1147	7.40106	0.290767	116.129	80.0266	78.6082	9.26006	4.40601	3.00773	4.85405	1.39827	45.171	21.4927	14.6719	2.11526	1.51164	0.877239	0.603621	0.6344	10.3183	7.37385	4.27921	18.3885	4.97469	3.52086	13.4138	1.45383	89.7	24.2668	17.1749	9.48954	6.61228	6.04885	2.87726	0.563427	46.2904	32.255	29.5066	5.50926	2.15179	1.94796	3.35747	0.203827	26.8745
1	98	208	2.17468	11.7538	4.33357	3.96654	7.42027	0.367033	56.5088	20.8345	19.0699	5.42603	3.23059	2.3742	2.19544	0.856387	26.0867	15.5317	11.4144	1.31618	1.0557	0.828199	0.260485	0.2275	6.32781	5.07548	3.98173	9.3931	5.72263	3.8268	3.67047	1.89583	45.1591	27.5127	18.3981	5.63761	4.38491	3.85939	1.2527	0.525525	27.1039	21.0813	18.5548	3.01374	1.37103	1.1323	1.64271	0.238723	14.4891
1	99	197	2.08963	11.2964	9.34703	9.08141	1.94933	0.26562	57.3419	47.4468	46.0985	5.2236	2.61663	1.7671	2.60697	0.849524	26.5157	13.2824	8.97006	1.26667	0.789166	0.266666	0.477502	0.5225	6.42978	4.00592	1.35363	9.02945	6.22061	0.805613	2.80883	5.415	45.8348	31.5767	4.08941	5.42462	3.71685	3.258	1.70777	0.45885	27.5362	18.8673	16.5381	2.89738	-1.38329	-1.63219	4.28066	0.2489	14.7075
1	104	267	5.68975	30.5257	25.5394	25.1272	4.98628	0.41223	114.328	95.6532	94.1092	10.8849	6.80938	5.54645	4.07549	1.26292	40.7673	25.5033	20.7732	3.40969	2.52324	2.07024	0.886449	0.453	12.7704	9.45035	7.75372	24.5696	11.5895	8.4185	12.9802	3.171	92.0212	43.4064	31.53	14.9608	12.466	11.6432	2.49472	0.822875	56.0328	46.6893	43.6073	6.82965	3.66629	3.41434	3.16336	0.251959	25.5792
1	114	189.5	2.01411	10.1588	1.63517	1.42109	8.52368	0.214084	53.6087	8.62886	7.49913	5.12306	3.06552	1.75319	2.05755	1.31232	27.0346	16.1769	9.25168	0.925705	0.303198	-0.573902	0.622507	0.8771	4.88499	1.59999	-3.0285	7.87611	4.9192	-2.4198	2.95691	7.339	41.5626	25.9588	-12.7694	4.08139	2.45665	2.22735	1.62474	0.229299	21.5377	12.9638	11.7538	2.45646	0.610415	0.373383	1.84604	0.237032	12.9628
1	118	293	6.23549	33.0296	26.7394	26.3873	6.29019	0.352084	112.729	91.2608	90.0591	12.1303	5.49777	5.38668	6.63256	0.111092	41.4005	18.7637	18.3846	3.77091	2.87522	2.46313	0.89569	0.412083	12.87	9.81303	8.4066	26.9852	9.07144	8.47804	17.9138	0.5934	92.0998	30.9605	28.9353	16.5578	13.1541	12.3995	3.40362	0.754607	56.5112	44.8947	42.3193	7.60829	3.02643	2.8521	4.58186	0.174328	25.9669
1	120	277.5	4.03865	21.335	7.33277	6.836	14.0022	0.49676	76.8829	26.4244	24.6343	10.2456	2.7206	2.60755	7.52495	0.113052	36.9209	9.80398	9.39658	2.47072	0.912752	0.248018	1.55797	0.664733	8.9035	3.2892	0.89376	17.5257		-5.62613	17.5257	5.62613	63.1556	0	-20.2744	10.7566	7.20448	6.24074	3.55217	0.963736	38.7627	25.9621	22.4892	4.62571	-0.319287	-0.549617	4.94499	0.23033	16.6692
1	122	251	4.8149	23.5088	8.41994	7.27732	15.0889	1.14262	93.6606	33.5456	28.9933	12.3464	6.18792	5.95162	6.15846	0.236305	49.1888	24.6531	23.7116	2.22411	1.73746	1.10761	0.48665	0.62985	8.86098	6.92213	4.41277	18.8807	6.44413	5.62903	12.4366	0.8151	75.2221	25.6738	22.4264	9.9188	7.09623	6.28706	2.82257	0.809172	39.5171	28.2718	25.0481	4.88328	1.20313	0.995721	3.68016	0.207406	19.4553
1	132	253	4.02321	21.611	-2.07942	-2.42329	23.6905	0.343865	85.4191	-8.21907	-9.57822	10.08	4.22415	3.07733	5.85585	1.14682	39.8419	16.6962	12.1634	2.44227	1.33825	1.0192	1.10402	0.31905	9.65324	5.28952	4.02846	17.3934	3.5931	-1.84257	13.8003	5.43567	68.7485	14.202	-7.28289	10.4947	5.92217	5.40354	4.57249	0.518633	41.4809	23.4078	21.3579	5.38468	0.689833	0.470728	4.69485	0.219105	21.2833
1	1013	168	3.3007	17.5128	1.48476	1.22415	16.0281	0.260613	104.243	8.83788	7.28661	8.2796	3.45399	3.37127	4.82561	0.0827256	49.2833	20.5595	20.0671	2.00853	1.33196	1.24209	0.676576	0.0898667	11.9556	7.92833	7.39341	14.2263	1.3714	0.0234032	12.8549	1.348	84.6806	8.16311	0.139305	8.70516	5.32228	5.10054	3.38288	0.221746	51.8164	31.6802	30.3603	4.08032	-0.387787	-0.593986	4.46811	0.206199	24.2876
2	2	301.75	8.14731	31.9155	19.9868	17.6486	11.9287	2.33821	105.768	66.2363	58.4874	77.1604	65.2397	60.2955	11.9207	4.9442	255.71	216.204	199.819	13.7542	6.19755	-0.140455	7.55666	6.33801	45.5815	20.5387	-0.465469	72.2045	45.2164	21.1712	26.9881	24.0453	239.286	149.847		9.97979	4.70362	1.59819	5.27617	3.10543	33.073	15.5878	5.29642	7.77289	4.99653	3.13197	2.77636	1.86457	25.7594
2	4	300	6.60668	27.0027	14.1081	11.6449	12.8945	2.46323	90.0088	47.0272	38.8164	61.0303	48.7565	45.0254	12.2737	3.73112	203.434	162.522	150.085	11.2415	3.33451	-1.49701	7.90701	4.83152	37.4717	11.115	-4.99002	55.5922	23.6601	7.41799	31.9321	16.2421	185.307	78.8669		7.76599	2.73288	0.0267459	5.03311	2.70613	25.8866	9.10959	0.0891531	6.48503	3.90335	2.34006	2.58168	1.56329	21.6168
2	8	300.5	5.84433	21.2508	14.0535	12.7645	7.1973	1.28909	70.7183	46.7672	42.4774	57.2429	46.3786	45.4091	10.8643	0.969484	190.492	154.338	151.112	9.53	4.8027	-0.73083	4.72729	5.53353	31.7138	15.9824	-2.43205	52.7516	23.206	7.01954	29.5456	16.1865	175.546	77.2247	23.3595	7.00658	2.90565	-0.279942	4.10093	3.18559	23.3164	9.66938	-0.931589	1.58607	-0.192724	-1.59304	1.77879	1.40032	5.27809
2	9	316	7.08442	28.889	17.6192	15.9745	11.2698	1.64474	91.421	55.7571	50.5522	67.0136	57.693	52.5253	9.32061	5.16764	212.068	182.573	166.219	12.5098	7.79934	-1.4626	4.71047	9.26194	39.588	24.6814	-4.62849	58.9332	35.3808	18.8189	23.5524	16.5619	186.497	111.965	59.5534	8.30602	3.53666	1.21096	4.76936	2.3257	26.2849	11.192	3.83216	5.96726	4.03298	2.33154	1.93428	1.70144	18.8837
2	10	277	6.49932	26.4169	11.2658	8.94527	15.1511	2.32053	95.3678	40.6708	32.2934	59.8928	41.8465	41.38	18.0463	0.466453	216.219	151.07	149.386	10.9999	2.43873		8.56121		39.711	8.80408		55.4462	40.3514		15.0948		200.167	145.673		7.71387	2.92634	-3.71622	4.78752	6.64257	27.8479	10.5644		6.13322	3.99095	-5.10976	2.14227	9.1007	22.1416
2	11	293.5	7.83698	31.5387	20.5806	19.673	10.9581	0.907587	107.457	70.1213	67.029	74.8757	65.1906	60.7304	9.68507	4.46019	255.113	222.114	206.918	12.9295	6.04885	-0.630552	6.88068	6.6794	44.0529	20.6094	-2.14839	69.3882	45.1783	25.6871	24.2098	19.4912	236.416	153.93		9.56593	4.57107	2.40275	4.99487	2.16831	32.5926	15.5743	8.18654	7.33651	5.37456	3.94904	1.96195	1.42552	24.9966
2	14	274	6.20335	24.7068	9.04674	5.88743	15.6601	3.15931	90.1709	33.0173	21.487	58.2707	42.3803	42.284	15.8904	0.0963328	212.667	154.673	154.321	10.5146	2.84548	-2.44919	7.66913	5.29467	38.3745	10.385	-8.93865	53.5235	24.7642	5.7044	28.7592	19.0598	195.341	90.3805		7.38056	2.62844	-0.185251	4.75212	2.81369	26.9364	9.59285	-0.676098	5.91821	3.64664	1.86641	2.27156	1.78023	21.5993
2	15	327	7.31651	28.9034	13.1536	9.99782	15.7498	3.15577	88.3895	40.2251	30.5744	67.9172	50.0978	47.986	17.8194	2.11181	207.698	153.204	146.746	12.4307	3.56535	-2.68382	8.86531	6.24917	38.0143	10.9032	-8.20741	62.4115	36.0926	6.50641	26.3189	29.5862	190.861	110.375		8.71583	2.75945	-1.04004	5.95638	3.79949	26.6539	8.43868	-3.18055	7.08895	4.30298	1.34717	2.78597	2.95581	21.6788
2	17	267.6	4.81509	18.9772	9.63794	7.18156	9.33921	2.45638	70.9161	36.0162	26.8369	47.6579	34.1947	32.7337	13.4632	1.46096	178.094	127.783	122.323	7.91472	4.49574	1.08393		3.41182	29.5767	16.8002	4.05055	43.7471	22.1535	-4.47615	21.5936	26.6297	163.479	82.786		6.00843	1.70771	-0.256598	4.30072	1.96431	22.453	6.38159	-0.958886	4.64346	2.77837	0.710785	1.86509	2.06759	17.3522
2	19	219.25	2.43315	9.80488	6.33878	5.79516	3.46609	0.543618	44.7201	28.9112	26.4318	21.6968	16.8849	15.5156	4.81193	1.36933	98.9593	77.0121	70.7665	4.20966	2.88799	-0.370387		3.25837	19.2003		-1.68934	20.6186	14.3406	2.77833	6.27796	11.5623	94.0414	65.4076	12.672	2.88587	1.44194	1.02036	1.44393	0.421579	13.1625	6.57668	4.65386	2.35953	1.55049	-0.0466373	0.809036	1.59713	10.7618
2	20	320.5	5.78686	21.92	13.2476	12.2399	8.67244	1.00765	68.3932	41.3341	38.1901	56.9337	45.5719	41.5111	11.3618	4.06081	177.64	142.19	129.52	9.35313	1.43826		7.91487	1.43826	29.1829	4.48755	0	52.9298	31.4466	5.10965	21.4832	26.337	165.148	98.1174		7.26431	2.91113	-1.02652	4.35318	3.93765	22.6656	9.08309	-3.20288	5.48497	3.71714	1.45132	1.76782	2.26582	17.1138
2	22	279.5	5.85392	23.2555	12.4145	10.9154	10.841	1.49906	83.2038	44.4168	39.0534	55.8729	41.5204	40.3431	14.3526	1.17731	199.903	148.552	144.34	9.8407	2.9094	-2.59587	6.93129	5.50528	35.2082	10.4093	-9.28756	50.9108	27.0845	7.3107	23.8263	19.7738	182.15	96.9033		6.9372	2.76759	-0.171987	4.1696	2.93958	24.82	9.90194	-0.615336	5.66941	2.85123	0.875133	2.81818	1.9761	20.2841
2	23	309	8.75545	33.8724	19.3992	14.3036	14.4733	5.09554	109.62	62.7804	46.29	81.562	61.1615	60.4735	20.4005	0.687966	263.955	197.934	195.707	15.1169	6.05979	0.41929	9.05713	5.6405	48.9221	19.611	1.35692	76.5935	33.1193	4.12523	43.4742	28.994	247.875	107.182		10.6269	4.17819	-0.15101	6.44867	4.3292	34.3911	13.5216	-0.488705	8.50712	4.72684	1.42024	3.78028	3.3066	27.5311
2	24	285.5	7.02244	28.196	22.6169	21.9139	5.57908	0.703029	98.7602	79.2187	76.7563	65.8304	56.4333	56.1433	9.39713	0.289933	230.579	197.665	196.649	11.7635	6.66169	-0.652953	5.10181	7.31464	41.2032	23.3334	-2.28705	60.9621	36.2759	23.7147	24.6862	12.5612	213.527	127.061	83.0636	8.30541	5.60639	4.16997	2.69902	1.43641	29.0908	19.6371	14.6059	6.90654	5.61296	4.44752	1.29358	1.16544	24.191
2	25	294	7.13129	27.9486	13.3561	10.6559	14.5924	2.70021	95.0632	45.4291	36.2447	67.3846	51.9626	47.4799	15.422	4.48273	229.199	176.744	161.496	11.8674	4.86936	-1.84279	6.998	6.71215	40.3652	16.5625	-6.26798	63.2076	26.6271	-3.22902	36.5805	29.8561	214.992	90.5684		8.68283	3.3389	-1.47674	5.34393	4.81564	29.5334	11.3568	-5.02292	7.01609	4.33878	1.97817	2.67731	2.36061	23.8643
2	27	343	7.17089	29.2167	17.0021	13.3169	12.2146	3.68524	85.1799	49.5688	38.8247	66.7177	50.942	48.7502	15.7757	2.19185	194.512	148.519	142.129	12.0291	3.10662	-2.01204	8.9225	5.11866	35.0703	9.05721	-5.866	60.4185	28.1129	-11.8389	32.3056	39.9518	176.147	81.9618		8.51081	1.77279	-1.17421	6.73802	2.947	24.8129	5.16849	-3.42336	7.04785	3.57172	0.469775	3.47613	3.10194	20.5477
2	31	278.5	5.34771	23.4208	16.8878	16.0881	6.53293	0.799717	84.0961	60.6386	57.767	58.7329	46.3053	46.2103	12.4276	0.0949175	210.89	166.267	165.926	8.80906	0.449583		8.35947		31.6304	1.6143		47.7521	32.7051	11.1909	15.047	21.5142	171.462	117.433	40.1828	6.2886	2.91137	1.41637	3.37723	1.49501	22.5803	10.4538	5.08569	5.29539	3.19249	1.18663	2.1029	2.00586	19.014
2	32	311	6.55281	26.0877	16.8236	13.6106	9.26412	3.21299	83.8832	54.095	43.7639	61.7753	51.5935	50.7503	10.1818	0.843142	198.634	165.895	163.184	10.5049	4.67616		5.82871		33.7777	15.0359	0	57.2925	36.9803	-6.34294	20.3122	43.3233	184.22	118.908		7.7875	4.50223	1.61492	3.28527	2.88731	25.0402	14.4766	5.19268	6.35562	4.56308	0.24945	1.79255	4.31363	20.4361
2	35	286.75	6.423	26.2398	17.6301	15.865	8.6097	1.76512	91.5075	61.4824	55.3268	60.1374	49.5779	44.9364	10.5595	4.64145	209.721	172.896	156.709	10.8245	3.86362		6.96085		37.7488	13.4738		55.6617	33.9091		21.7527		194.112	118.253		7.63197	4.94334	-4.56619	2.68863	9.50953	26.6154	17.2392		6.31032	4.65884	-8.46143	1.65148	13.1203	22.0064
2	4	349	8.08255	31.175	18.2439	17.5391	12.9312	0.70473	89.3268	52.2747	50.2554	69.019	54.0523	52.1334	14.9666	1.91895	197.762	154.878	149.379	12.6049	5.18145	1.57915	7.42345	3.6023	36.1172	14.8466	4.52479	62.2001	35.8588	16.371	26.3413	19.4878	178.224	102.747	46.9083	9.87407	5.50381	1.78532	4.37026	3.7185	28.2925	15.7702	5.11552	6.89571	3.97716	1.74012	2.91855	2.23705	19.7585
2	5	242.25	2.81872	10.5324	2.65699	2.54537	7.87536	0.111618	43.4772	10.968	10.5072	22.4659	14.7454	12.8569	7.72048	1.88851	92.7385	60.8686	53.0729	4.3607	1.23102	-3.4363	3.12968	4.66731	18.0008	5.08159	-14.1849	22.3452	17.2896	-16.3779	5.05564	33.6675	92.2403	71.3708		3.50847	1.48622	0.840499	2.02226	0.64572	14.4829	6.13506	3.46955	2.3673	1.42304	-0.831823	0.944256	2.25487	9.77213
2	7	400	8.7481	34.1081	21.5125	20.5529	12.5956	0.959567	85.2702	53.7812	51.3823	76.37	56.0875	55.9259	20.2825	0.16155	190.925	140.219	139.815	13.8953	2.50394				34.7383	6.25984	0	66.0095	35.09	35.0017	30.9194	0.0883597	165.024	87.7251	87.5042	10.9403	6.4651	4.75057	4.47518	1.71453	27.3507	16.1628	11.8764	7.38347	3.83717	0.668446	3.5463	3.16872	18.4587
2	8	365.5	6.72578	24.5987	16.1101	15.6379	8.48864	0.472183	67.3015	44.0768	42.7849	59.6467	45.3352	43.0392	14.3114	2.29601	163.192	124.036	117.754	9.92914	3.82951	-1.45012	6.09962	5.27963	27.1659	10.4775	-3.96749	57.2079	28.2347	28.2183	28.9732	0.0163727	156.52	77.2495	77.2047	8.80789	3.44531	-1.3692	5.36258	4.81451	24.0982	9.42629	-3.7461	5.5953	2.68763	0.346268	2.90767	2.34136	15.3086
2	9	387.25	9.01854	34.9229	21.3384	20.5644	13.5845	0.773973	90.1818	55.1024	53.1038	76.1294	60.7033	57.7084	15.4261	2.99492	196.59	156.755	149.021	14.4684	7.48129	2.05144	6.98708	5.42986	37.3619	19.319	5.29745	70.2746	43.4012	43.3346	26.8734	0.0666187	181.471	112.075	111.903	11.166	5.75099	0.781862	5.41499	4.96913	28.834	14.8509	2.01901	7.7438	4.72691	1.67848	3.01688	3.04843	19.9969
2	14	344.2	7.88153	30.6392	19.9435	19.4165	10.6958	0.526997	89.0157	57.9415	56.4104	68.8384	50.6946	50.3867	18.1438	0.307901	199.995	147.282	146.388	12.4497	3.5475	-3.98261	8.90222	7.53011	36.17	10.3065	-11.5706	60.6424	35.7686	35.7276	24.8739	0.040975	176.184	103.918	103.799	9.64996	4.54427	-2.06413	5.10569	6.60841	28.0359	13.2024	-5.9969	6.81401	3.76702	-0.315145	3.047	4.08216	19.7967
2	15	398	8.99957	34.467	18.1059	17.05	16.361	1.05595	86.6004	45.4923	42.8391	75.648	56.8625	55.8541	18.7855	1.00837	190.07	142.871	140.337	14.3404	5.01204	0.499963	9.32834	4.51208	36.0311	12.5931	1.25619	71.6642	45.4282	45.3134	26.236	0.114807	180.061	114.141	113.853	11.1269	5.29671	-0.632433	5.83021	5.92914	27.9571	13.3083	-1.58903	7.71462	4.2363	0.275394	3.47832	3.96091	19.3835
2	17	324.5	6.70342	26.143	11.906	11.3426	14.237	0.563404	80.564	36.6904	34.9541	58.5679	37.6386	37.1428	20.9292	0.495896	180.486	115.99	114.461	10.2752	3.57543	-2.52534	6.69976	6.10077	31.6647	11.0183	-7.78225	54.2029	30.6297	30.5244	23.5732	0.105329	167.035	94.3904	94.0659	8.40681	2.06685	-1.28512	6.33996	3.35197	25.907	6.36935	-3.96031	5.63667	2.20078	-0.179239	3.43589	2.38002	17.3703
2	18	379	7.97664	29.4856	18.7397	18.6873	10.7459	0.0524432	77.7984	49.4451	49.3068	68.7805	57.4618	54.8156	11.3187	2.64622	181.479	151.614	144.632	11.8278	1.33236		10.4954		31.2078	3.51546		64.1065	48.8405	48.3543	15.2661	0.486172	169.146	128.867	127.584	8.5327	4.71619	2.21334	3.81651	2.50285	22.5137	12.4438	5.83995	6.62807	4.08533	1.53814	2.54273	2.54719	17.4883
2	20	386	8.0817	28.7962	16.6234	16.2943	12.1728	0.329106	74.6016	43.0657	42.2131	69.9139	52.831	50.2003	17.0828	2.63069	181.124	136.868	130.053	11.8024	3.20616	-0.81922	8.59619	4.02538	30.576	8.30611	-2.12233	67.5974	39.9668	39.9159	27.6306	0.050961	175.123	103.541	103.409	10.4377	4.08269	-2.58914	6.35504	6.67183	27.0408	10.5769	-6.70762	6.69403	3.33082	-0.24427	3.36321	3.57509	17.342
2	22	326	8.14868	31.5607	19.98	19.1013	11.5807	0.878696	96.8121	61.2883	58.5929	69.8732	51.3698	51.0758	18.5034	0.293998	214.335	157.576	156.674	12.6943	2.74766	-0.304847	9.94665	3.05251	38.9396	8.42842	-0.935112	63.0631	33.2232	33.153	29.8399	0.0701443	193.445	101.912	101.696	10.0696	4.67002	3.61584	5.39961	1.05418	30.8884	14.3252	11.0915	6.94676	3.30341	1.14215	3.64334	2.16126	21.3091
2	25	361	9.04905	34.4157	21.4689	20.7517	12.9468	0.717157	95.3345	59.4706	57.484	76.7317	56.5077	56.3266	20.224	0.181184	212.553	156.531	156.029	13.5939	5.11485	3.54357	8.47904	1.57128	37.6562	14.1686	9.81598	72.8947	37.0219	36.9728	35.8729	0.0490965	201.924	102.554	102.418	11.3046	6.05412	3.74538	5.25048	2.30874	31.3147	16.7704	10.375	7.5116	4.20907	1.76589	3.30253	2.44319	20.8078
2	27	414.5	8.09475	31.765	21.3254	19.8616	10.4396	1.46375	76.6344	51.4484	47.9171	71.6499	57.9279	55.6058	13.722	2.32214	172.859	139.754	134.151	12.3174	3.58021	2.32162	8.73714	1.25859	29.7162	8.63743	5.60102	61.8036	38.6759	38.5823	23.1277	0.0935441	149.104	93.3073	93.0816	9.96157	3.79418	0.461546	6.16739	3.33263	24.0327	9.15362	1.1135	6.96761	3.97831	1.20623	2.9893	2.77209	16.8097
2	37	310.25	6.95415	26.7082	13.7328	13.5962	12.9754	0.136595	86.0861	44.2636	43.8234	60.0476	50.3814	45.9642	9.66623	4.41722	193.546	162.39	148.152	10.8983	1.63989		9.25844		35.1276	5.28572		53.5705	30.4244	30.2504	23.1461	0.174033	172.669	98.0641	97.5032	8.67464	3.77312	2.7047	4.90152	1.06842	27.9602	12.1615	8.7178	5.95024	2.53084	0.567016	3.4194	1.96383	19.1789
2	1	390	6.41918	23.2087	13.6044	13.5302	9.60434	0.0742348	59.5096	34.8831	34.6927	49.2813	34.0932	33.1755	15.1882	0.91769	126.362	87.4183	85.0653	10.37	2.21628	-0.170242	8.15374	2.38653	26.5898	5.68278	-0.436519	48.6655	37.2881	37.173	11.3773	0.115129	124.783	95.6106	95.3154	11.9141	7.77088	5.44006	4.14324	2.33082	30.549	19.9253	13.9489	5.6933	3.35239	-1.31746	2.34091	4.66984	14.5982
2	8	420	7.36738	25.5885	15.2971	15.1101	10.2915	0.18693	60.9251	36.4216	35.9765	55.3393	40.8438	39.7016	14.4955	1.14215	131.76	97.2471	94.5277	10.8335	10.8335	7.30534			25.794			62.3075	62.3075	62.2502	0	0.0572179	148.351	148.351	148.215	14.2361	9.00647	7.11233	5.22966	1.89414	33.8955	21.444	16.9341	6.19518	3.0204	1.48257	3.17478	1.53783	14.7504
2	14	415.2	8.58697	31.1289	31.3259	30.4695	-0.197074	0.856456	74.9732	75.4478		63.3564	40.6196	40.3218	22.7368	0.297781	152.592	97.8314	97.1142	13.5811	2.54499	-3.25232	11.0361	5.79731	32.7098	6.12956	-7.83315	66.7495	48.6187	48.5646	18.1308	0.05412	160.765	117.097	116.967	15.7486	10.1386	8.15459	5.61003	1.98401	37.9302	24.4186	19.6401	7.44536	4.15211	-0.269233	3.29326	4.42134	17.932
2	15	466.5	7.61509	29.1518	15.0386	14.3843	14.1131	0.654328	62.4904	32.2372	30.8345	59.7677	42.5161	41.5363	17.2516	0.979772	128.119	91.1384	89.0381	12.2643	1.79117	-3.43229	10.4731	5.22346	26.29	3.83959	-7.35754	62.1713	45.0567	44.9282	17.1146	0.128529	133.272	96.5847	96.3091	14.6511	9.72106	7.48189	4.93002	2.23917	31.4064	20.8383	16.0383	6.74821	3.59413	-0.0210995	3.15409	3.61523	14.4656
2	17	377.5	7.4668	28.037	16.131	15.5835	11.906	0.547498	74.2702	42.7312	41.2809	57.7779	38.6471	38.089	19.1308	0.558042	153.054	102.376	100.898	12.3741	4.71881	-1.97862	7.65527	6.69743	32.779	12.5002	-5.24139	61.39	40.2373	40.0434	21.1527	0.193922	162.623	106.589	106.075	14.1995	9.72721	6.75723	4.47229	2.96999	37.6146	25.7675	17.8999	6.57684	3.79621	-0.141632	2.78063	3.93784	17.4221
2	20	445.5	8.97148	30.6325	19.0018	18.8398	11.6307	0.161989	68.7598	42.6526	42.289	66.1051	46.7693	44.2688	19.3358	2.50051	148.384	104.982	99.3687	14.0589	3.96959	0.923133	10.0893	3.04646	31.5575	8.91041	2.07213	75.6792	49.0547	48.89	26.6245	0.16462	169.875	110.111	109.742	17.0242	11.5731	7.17614	5.45102	4.397	38.2136	25.9779	16.1081	7.57866	3.80223	0.0902106	3.77643	3.71202	17.0116
2	25	423	9.5192	33.8719	19.6252	19.1485	14.2466	0.476677	80.0754	46.3953	45.2684	69.0234	47.8564	46.8222	21.167	1.03414	163.176	113.136	110.691	14.8411	5.32745	2.34602	9.51362	2.98143	35.0853	12.5944	5.54614	77.5861	42.7029	42.6005	34.8833	0.102395	183.419	100.952	100.71	17.4517	12.3302	8.76013	5.1215	3.57005	41.2569	29.1494	20.7095	8.10597	4.55343	0.317284	3.55254	4.23615	19.163
2	27	462	7.95335	30.4105	19.5669	19.2605	10.8436	0.306352	65.8235	42.3525	41.6894	62.6416	46.1593	45.4861	16.4822	0.673255	135.588	99.912	98.4547	12.6326	5.059	2.02016	7.57364	3.03884	27.3434	10.9502	4.37263	65.4066	45.9607	45.8297	19.4458	0.131037	141.573	99.4821	99.1985	15.2744	10.7711	7.74471	4.50324	3.02641	33.0614	23.3141	16.7634	6.89391	4.22348	1.07717	2.67043	3.14631	14.9219
2	38	429.5	7.71754	27.3589	14.0512	12.9867	13.3077	1.06457	63.6994	32.7154	30.2367	57.6431	40.5755	36.1131	17.0676	4.4624	134.21	94.4715	84.0817	12.3428	3.53461	3.53461	8.80815		28.7375	8.22959	8.22959	64.0252	18.5164	18.232	45.5088	0.284377	149.069	43.1116	42.4495	14.555	10.1803	6.99266	4.37472	3.18764	33.8883	23.7027	16.2809	6.68761	3.47448	0.761771	3.21312	2.71271	15.5707
2	39	212.5	2.62993	9.19812	-0.104623	-0.369706	9.30275	0.265083	43.2853	-0.492344	-1.73979	17.9792	11.0238	9.40449	6.95539	1.6193	84.6079	51.8767	44.2564	4.22558	3.01015	3.01015			19.8851			20.9385	14.3938	14.2796	6.54465	0.114232	98.534	67.7357	67.1981	4.63245	2.47272	1.92958	2.15973	0.543143	21.7998	11.6363	9.08036	2.24211	1.35245	0.819399	0.889669	0.533046	10.5511
2	40	453.5	8.89798	32.0676	14.7482	12.1819	17.3194	2.56623	70.7113	32.5207	26.862	64.723	43.4757	42.9149	21.2474	0.560799	142.719	95.867	94.6304	14.4102	1.04808	-1.9405	13.3621	2.98858	31.7756	2.3111	-4.27894	72.3559	27.8154	27.8154	44.5405	0	159.55	61.3349	61.3349	16.3842	11.1421	4.39944	5.24207	6.74269	36.1283	24.5692	9.70107	7.69536	4.20243	-3.94872	3.49294	8.15115	16.9688
2	6	474	8.3896	30.1845	13.6406	12.8942	16.5439	0.746408	63.6803	28.7776	27.2029	66.5495	42.9657	42.8026	23.5838	0.163113	140.4	90.645	90.3009	14.5025	4.90159	4.03234	9.60095	0.869253	30.5961	10.3409	8.50704	48.7539	7.86096	7.86096	40.8929	0	102.856	16.5843	16.5843	9.22797	3.00513	1.04397	6.22284	1.96116	19.4683	6.33994	2.20246	6.85216	1.1859	-1.18493	5.66626	2.37082	14.456
2	8	466.5	6.76269	21.877	13.2346	12.5793	8.64241	0.655272	46.896	28.3699	26.9652	57.1362	48.0319	45.1633	9.10426	2.86865	122.478	102.962	96.813	10.9273	5.65564	-1.3292	5.27162	6.98484	23.4239		-2.8493	42.0334	18.7166	18.7121	23.3168	0.0045764	90.1038	40.1214	40.1116	7.76746	3.45893	0.170515	4.30853	3.28842	16.6505	7.41464	0.365519	5.36991	1.63475	-0.642182	3.73515	2.27694	11.5111
2	14	472	7.16738	26.3249	14.6772	14.0344	11.6477	0.6428	55.7731	31.0958	29.734	59.6103	43.8664	40.988	15.7438	2.87845	126.293	92.9374	86.8389	12.235	3.53803	-3.42658	8.69693	6.96461	25.9215	7.49584	-7.2597	42.3547	28.0669	27.8872	14.2878	0.17972	89.7345	59.4637	59.083	7.91237	3.99875	0.977255	3.91362	3.0215	16.7635	8.47193	2.07045	5.96749	2.34052	0.168386	3.62697	2.17213	12.643
2	15	516.25	8.30243	30.5328	18.8818	16.1654	11.651	2.71643	59.1434	36.575	31.3131	68.7316	53.6572	53.3053	15.0744	0.351918	133.136	103.936	103.255	14.0971	1.9147	-1.82328	12.1824	3.73799	27.3068	3.70887	-3.53178	46.8494	30.845	30.804	16.0044	0.0410013	90.7495	59.7483	59.6688	9.06935	4.27998	1.55789	4.78937	2.72209	17.5677	8.29051	3.0177	6.87267	2.34699	-1.504	4.52568	3.85099	13.3127
2	20	499	6.85781	23.1142	13.5608	12.9808	9.55341	0.579966	46.321	27.1759	26.0137	57.9768	43.7297	43.3508	14.2472	0.378827	116.186	87.6346	86.8754	11.1783	6.39593	1.93244	4.7824	4.46349	22.4015	12.8175	3.87263	42.6316	13.0263	12.9263	29.6053	0.0999819	85.4341	26.1048	25.9044	7.87941	3.5297	2.43837	4.34971	1.09133	15.7904	7.07355	4.88651	5.61675	1.53194	-1.08769	4.0848	2.61964	11.256
2	21	244	2.2783	8.06303	2.56005	1.28334	5.50298	1.27671	33.0452	10.492	5.25959	17.298	14.8205	8.34282	2.4775	6.47772	70.8936	60.7399	34.1919	3.8562	2.85338	-1.36765	1.00282	4.22103	15.8041		-5.60513	13.8102	9.01101	8.61035	4.79921	0.400657	56.5993	36.9304	35.2883	2.52235	1.04677	-6.80135	1.47558	7.84812	10.3375	4.29004		1.84153	0.451727	-9.69311	1.3898	10.1448	7.54725
2	26	525.75	8.62013	31.4135	8.47374	7.90336	22.9397	0.570378	59.7498	16.1174	15.0325	72.2766	46.3365	43.1992	25.9401	3.13737	137.473	88.1342	82.1668	15.0213	-2.86545	-3.16791			28.5711		-6.0255	50.4276	14.6541	14.3627	35.7735	0.291431	95.9155	27.8728	27.3185	9.59427	3.24449	0.435529	6.34979	2.80896	18.2487	6.17116	0.828395	7.22492	-0.064947	-3.91478	7.28987	3.84984	13.7421
2	29	444	7.3942	26.9059	11.8321	11.5911	15.0738	0.240983	60.5989	26.6489	26.1062	62.2165	49.4214	44.7712	12.7951	4.65016	140.127	111.309	100.836	12.4618	2.29973	1.36353	10.1621	0.936199	28.0672	5.17958	3.07102	43.6043	19.6104	19.416	23.9939	0.194412	98.2078	44.1676	43.7298	8.22688	3.1176	1.6146	5.10928	1.503	18.529	7.02162	3.63648	6.16695	1.51036	-1.60805	4.65659	3.11841	13.8895
2	30	556.5	11.0953	39.6133	18.1955	15.7862	21.4178	2.40926	71.183	32.6963	28.367	88.0142	57.0312	56.7426	30.983	0.288615	158.157	102.482	101.963	19.0821	4.25524	4.0081	14.8269	0.247137	34.2895	7.64642	7.20233	66.8209	13.5369	13.3886	53.284	0.14823	120.073	24.325	24.0586	12.3736	4.75163	1.78524	7.62193	2.96638	22.2346	8.53841	3.20798	9.0896	1.95674	-2.3902	7.13286	4.34695	16.3335
				22.0392		10.6256	10.5648	0.848769				36.3256		24.9511	10.0346	1.33991				6.91053		0.260241	4.35633	2.39383				36.3785		12.68	17.6498	5.80294				9.11038		3.52661	3.63383	1.94994				5.23075		0.401439	3.01259	1.81672
[truncated: 58 more columns]

## Sheet: Net requirement for growth
	a	b		a*b	b-1
Ca	3.457	0.0618		0.213643	-0.9382		Mineral	Equations
Cr	0.1447	1.6086		0.232764	0.6086			g/ kg of empty body gain
Cu	0.9371	1.3315		1.24775	0.3315		Calcium (Ca)	Ca = 0.21 x EBW-0.94
Fe	10.8169	1.4348		15.5201	0.4348		Phosphorus (P)	P = 6.10 x EBW0.04
K	1.3878	1.0328		1.43332	0.0328		Potassium (K)	K = 1.43 x EBW0.03
Mg	0.3538	0.9849		0.348458	-0.0151		Magnesium (Mg)	Mg = 0.35 x EBW-0.02
Mn	0.0392	1.804		0.0707168	0.804		Sodium (Na)	Na = 0.89 x EBW0.05
P	5.8427	1.0435		6.09686	0.0435		Sulfur (S)	S = 0.03 x EBW0.89
S	0.0151	1.8916		0.0285632	0.8916			mg/ kg of empty body gain
Zn	0.6223	1.8638		1.15984	0.8638		Chromium (Cr)	Cr = 0.23 x EBW0.61
Na	0.8437	1.0545		0.889682	0.0545		Cobalt (Co)	Co = 0.04 x EBW1.00
Co	0.021	2.0013		0.0420273	1.0013		Copper (Cu)	Cu = 1.25 x EBW0.33
Se	1.152	0.9268		1.06767	-0.0732		Iron (Fe)	Fe = 15.52 x EBW0.43
							Manganese (Mn)	Mn = 0.07 x EBW0.80
							Selenium (Se)	Se = 1.07 x EBW-0.07
							Zinc (Zn)	Zn = 1.16 x EBW0.86

## Sheet: Dietary requirements
								Mineral Requirements for maintenance
								BW	Ca	Cr	Cu	Fe	K	Mg		Mn	P	S	Zn	Na	Co	Se			Ca	Cr	Cu	Fe	K	Mg	Mn	P	S	Zn	Na	Co	Se
Feces and Urine								100	1.998	2.29	16.282	209.7	3.3008	1.7233		3.23	1.61	0.94448	66.92	0.85059	1.8438	0.372			6.66042	0.0909673	32.909	950.289	12.822	3.48797	103.451	7.34787	2.68337	148.448	4.71419	4.21269	3.35874
Mineral	Slope	Intercept	g/kg DMI					150	2.997	3.435	24.423	314.55	4.9512	2.58495		4.845	2.415	1.41672	100.38	1.27588	2.7657	0.558			8.62037	0.117736	42.5931	1229.93	16.5951	4.51438	133.893	9.51012	3.473	192.131	6.10143	5.45236	4.34711
Ca	0.72	19.98	1.9842					200	3.996	4.58	32.564	419.4	6.6016	3.4466		6.46	3.22	1.88896	133.84	1.70118	3.6876	0.744			10.4203	0.14232	51.4867	1486.74	20.0603	5.45699	161.851	11.4959	4.19817	232.249	7.37542	6.59082	5.2548
Cr	0.784	22.9	0.0271					250	4.995	5.725	40.705	524.25	8.252	4.30825		8.075	4.025	2.3612	167.3	2.12648	4.6095	0.93			12.11	0.165396	59.8351	1727.81	23.313	6.34183	188.094	13.3599	4.87889	269.908	8.57132	7.6595	6.10685
Cu	0.847	162.82	9.8039					300	5.994	6.87	48.846	629.1	9.9024	5.1699		9.69	4.83	2.83344	200.76	2.55177	5.5314	1.116			13.7166	0.187339	67.7733	1957.04	26.4059	7.18319	213.048	15.1323	5.52617	305.716	9.70847	8.67568	6.91704
Fe	0.527	2097	283.1					350	6.993	8.015	56.987	733.95	11.5528	6.03155		11.305	5.635	3.30568	234.22	2.97707	6.4533	1.302			15.2573	0.208382	75.3859	2176.86	29.3719	7.99003	236.979	16.8321	6.14689	340.055	10.799	9.65017	7.69399
K	0.6979	33.008	3.8198					400	7.992	9.16	65.128	838.8	13.2032	6.8932		12.92	6.44	3.77792	267.68	3.40236	7.3752	1.488			16.7437	0.228684	82.7304	2388.95	32.2335	8.76847	260.067	18.4719	6.74575	373.185	11.8511	10.5903	8.44358
Mg	0.9826	17.233	1.0391					450	8.991	10.305	73.269	943.65	14.8536	7.75485		14.535	7.245	4.25016	301.14	3.82766	8.2971	1.674			18.1843	0.248359	89.8483	2594.48	35.0067	9.52288	282.442	20.0612	7.32614	405.293	12.8707	11.5015	9.17004
Mn	0.236	32.3	30.819					500	9.99	11.45	81.41	1048.5	16.504	8.6165		16.15	8.05	4.7224	334.6	4.25295	9.219	1.86			19.5853	0.267494	96.7707	2794.38	37.7039	10.2566	304.203	21.6068	7.89059	436.519	13.8623	12.3876	9.87656
P	0.8222	16.1	2.189
S	0.6729	9.4448	0.7994
Zn	0.7999	669.2	44.224					BW	Dietary Requirements (g/d or mg/d)
Na	0.5761	8.5059	1.4044						g/d							mg/d
Co	0.8557	18.438	1.255						Ca	P	K	Mg	Na	S		Cr	Co	Cu	Fe	Mn	Se	Zn
Se	0.487	3.72	1.0006					100	2.775	1.95816	4.72962	1.75382	1.47646	1.4036		2.92092	2.15473	19.2231	397.913	13.6864	0.76386	83.6605
								150	4.1625	2.93724	7.09443	2.63072	2.21469	2.10539		4.38138	3.23209	28.8347	596.869	20.5297	1.14579	125.491
								200	5.55	3.91632	9.45923	3.50763	2.95292	2.80719		5.84184	4.30945	38.4463	795.825	27.3729	1.52772	167.321
		a	b			b-1		250	6.9375	4.8954	11.824	4.38454	3.69116	3.50899		7.3023	5.38682	48.0579	994.782	34.2161	1.90965	209.151
	Ca	3.457	0.0618		0.213643	-0.9382		300	8.325	5.87448	14.1889	5.26145	4.42939	4.21079		8.76276	6.46418	57.6694	1193.74	41.0593	2.29158	250.981
	Cr	0.1447	1.6086		0.232764	0.6086		350	9.7125	6.85356	16.5537	6.13836	5.16762	4.91259		10.2232	7.54154	67.281	1392.69	47.9025	2.67351	292.812
	Cu	0.9371	1.3315		1.24775	0.3315		400	11.1	7.83264	18.9185	7.01527	5.90585	5.61439		11.6837	8.61891	76.8926	1591.65	54.7458	3.05544	334.642
	Fe	10.8169	1.4348		15.5201	0.4348		450	12.4875	8.81172	21.2833	7.89217	6.64408	6.31618		13.1441	9.69627	86.5041	1790.61	61.589	3.43737	376.472
	K	1.3878	1.0328		1.43332	0.0328		500	13.875	9.79081	23.6481	8.76908	7.38231	7.01798		14.6046	10.7736	96.1157	1989.56	68.4322	3.8193	418.302
	Mg	0.3538	0.9849		0.348458	-0.0151		Dietary Requirements (g/d or mg/d) - NRC (2000)
	Mn	0.0392	1.804		0.0707168	0.804		BW	Ca	Cr	Cu	Fe	K	Mg		Mn	P	S	Zn	Na	Co	Se
	P	5.8427	1.0435		6.09686	0.0435		100		1.34269	33.5673	167.836	20.1404	3.35673		67.1345		5.03509	100.702	2.68538	0.335673	0.335673
	S	0.0151	1.8916		0.0285632	0.8916		150		1.7378	43.4451	217.225	26.067	4.34451		86.8901		6.51676	130.335	3.47561	0.434451	0.434451
	Zn	0.6223	1.8638		1.15984	0.8638		200		2.10066	52.5165	262.583	31.5099	5.25165		105.033		7.87748	157.55	4.20132	0.525165	0.525165
	Na	0.8437	1.0545		0.889682	0.0545		250		2.44128	61.0319	305.16	36.6191	6.10319		122.064		9.15479	183.096	4.88255	0.610319	0.610319
	Co	0.021	2.0013		0.0420273	1.0013		300		2.76516	69.1289	345.645	41.4774	6.91289		138.258		10.3693	207.387	5.53031	0.691289	0.691289
	Se	1.152	0.9268		1.06767	-0.0732		350		3.07575	76.8938	384.469	46.1363	7.68938		153.788		11.5341	230.681	6.1515	0.768938	0.768938
								400		3.37541	84.3852	421.926	50.6311	8.43852		168.77		12.6578	253.156	6.75082	0.843852	0.843852
	BW	DMI			Dig	EBW		450		3.66582	91.6455	458.227	54.9873	9.16455		183.291		13.7468	274.936	7.33164	0.916455	0.916455
	100	3.35673	1	158.199	15.8199	84.1801		500		3.94825	98.7064	493.532	59.2238	9.87064		197.413		14.806	296.119	7.89651	0.987064	0.987064
	150	4.34451		132.511	19.8767	130.123
	200	5.25165		116.857	23.3714	176.629
	250	6.10319		106	26.5	223.5
	300	6.91289		97.882	29.3646	270.635
	350	7.68938		91.5055	32.0269	317.973
	400	8.43852		86.3187	34.5275	365.473
	450	9.16455		81.9882	36.8947	413.105
	500	9.87064		78.2988	39.1494	460.851
